# Supplementary material for: Recessive SERPING1 Variant Leads to Kinin–Kallikrein System Control Failure in a Consanguineous Brazilian Family with Hereditary Angioedema
Source: J Clin Med. 2023 Nov 24;12(23):7299. doi: 10.3390/jcm12237299 (PMC10707408; doi:10.3390/jcm12237299)
Supplement: Supplementary file 1 [file jcm-12-07299-s001.zip]

Archive with 1 entries (1 files):
- jcm-2720525-supplementary.pdf
